# Supplementary material for: Development and validation of a machine learning model for survival risk stratification after esophageal cancer surgery
Source: Front Oncol. 2022 Dec 9;12:1068198. doi: 10.3389/fonc.2022.1068198 (PMC9780661; doi:10.3389/fonc.2022.1068198)
Supplement: Supplementary file 2 [file Table_1.xlsx]

## Sheet: Sheet1
		AUC		ACC		F1-Score		Logloss
		train	test	train	test	train	test	train	test
Decision tree	1	0.805552	0.772527	0.785294	0.755294	0.843511	0.815958	0.485418	0.545957
	2	0.80913	0.773787	0.795763	0.765062	0.858729	0.838612	0.463976	0.747824
	3	0.806843	0.744958	0.795294	0.748235	0.852207	0.818454	0.473233	0.540662
	4	0.832688	0.761337	0.818824	0.764706	0.869601	0.831209	0.443037	0.988138
	mean	0.813554	0.763152	0.798794	0.758324	0.856012	0.826058	0.466416	0.705646
RF	1	0.873965	0.818315	0.781177	0.736471	0.857503	0.829807	0.57555	0.626296
	2	0.869331	0.82085	0.791176	0.741177	0.855809	0.821637	0.675362	0.690841
	3	0.848208	0.80392	0.7805	0.746648	0.853901	0.833324	0.818971	1.00468
	4	0.854503	0.792143	0.794706	0.741177	0.863818	0.829509	0.885602	1.00745
	mean	0.861502	0.808807	0.78689	0.741368	0.857757	0.828569	0.738871	0.832317
SVM	1	0.843375	0.80619	0.787059	0.741177	0.848931	0.818272	0.484303	0.530074
	2	0.864281	0.828537	0.795189	0.786293	0.845216	0.837051	0.44707	0.514472
	3	0.82871	0.773901	0.745294	0.734118	0.837591	0.831197	0.526876	0.551777
	4	0.857302	0.827563	0.796471	0.771765	0.860333	0.841187	0.459578	0.498459
	mean	0.848417	0.809048	0.781003	0.758338	0.848018	0.831927	0.479457	0.523695
GBM	1	0.830466	0.826726	0.788824	0.774118	0.848811	0.836249	0.470393	0.481016
	2	0.85238	0.824872	0.784118	0.774118	0.849616	0.839792	0.457268	0.487241
	3	0.856211	0.833218	0.792253	0.755869	0.850298	0.825631	0.437885	0.474181
	4	0.835547	0.835418	0.775882	0.76	0.837635	0.823347	0.472145	0.486816
	mean	0.843651	0.830059	0.785269	0.766026	0.84659	0.831255	0.459423	0.482314
XGBoost	1	0.844445	0.80971	0.799888	0.760684	0.861335	0.836586	0.442853	0.496157
	2	0.852342	0.841434	0.783529	0.776471	0.838341	0.832138	0.464155	0.483269
	3	0.85458	0.838056	0.775882	0.764706	0.840483	0.829065	0.466674	0.489208
	4	0.863813	0.835626	0.82	0.778824	0.875258	0.843677	0.41602	0.475067
	mean	0.853795	0.831206	0.794825	0.770171	0.853854	0.835366	0.447426	0.485925
